# Supplementary material for: Evaluation of Beers Criteria Implementation in the Community Pharmacy Setting to Optimize Medication Management for Older Adults—A Pilot Study
Source: Geriatrics (Basel). 2026 Jan 30;11(1):15. doi: 10.3390/geriatrics11010015 (PMC12921929; doi:10.3390/geriatrics11010015)
Supplement: Supplementary file 1 [file geriatrics-11-00015-s001.zip]

Archive with 1 entries (1 files):
- geriatrics-4063882-supplementary.pdf
